# Supplementary material for: Racial and Geographic Disparities in Colorectal Cancer Incidence and Associated County-Level Risk Factors in Mississippi, 2003–2020: An Ecological Study
Source: Cancers (Basel). 2025 Jan 9;17(2):192. doi: 10.3390/cancers17020192 (PMC11764440; doi:10.3390/cancers17020192)
Supplement: Supplementary file 1 [file cancers-17-00192-s001.zip]

Archive with 1 entries (1 files):
- cancers-3382011-supplementary.pdf
